# Supplementary material for: The creation of autotetraploid provides insights into critical features of DNA methylome changes after genome doubling in water spinach (Ipomoea aquatica Forsk)
Source: Front Plant Sci. 2023 Apr 14;14:1155531. doi: 10.3389/fpls.2023.1155531 (PMC10140364; doi:10.3389/fpls.2023.1155531)
Supplement: Supplementary file 2 [file Table_1.xlsx]

## Sheet: Sheet1
	Table S1 Comparison of phenotypes between diploid and colchicine treated water spinach.
	unit	Tissue	HNUWS003	HNUWS003-colchicine treated
	Area (μm2)	Cell	433.92±52.84	618.29±91.06
		Chloroplast	10.54	14.89
		Stomatal	341.49	564.26
		root meristem cell	186.07±23.64	446.67±27.02
		leaf epidermal cell	167.58±51.85	180.76±42.18
		leaf spongy parenchyma	1740.25±443.21	5891.82±1825.11
		leaf palisade parenchyma	2543.18±258.97	2944.97±573.37
		leaf Xylem cell	472.36±171.86	726.828±121.65
		leaf Phloem cell	214.54±41.55	219.37±60.40
		stem epidermal cell	204.70±32.91	205.31±28.93
		stem cortex	738.01±55.02	1475.85±108.88
		stem Xylem cell	513.10±65.02	847.58±121.73
		stem Phloem cell	121.21±21.55	229.31±41.63
	Thickness (μm)	Blade	163.35±30.63	299.82±33.70
		stem	1740.89±95.80	2832.07±160.40
		root	325.55±34.59	414.51±28.48
