# Supplementary material for: The creation of autotetraploid provides insights into critical features of DNA methylome changes after genome doubling in water spinach (Ipomoea aquatica Forsk)
Source: Front Plant Sci. 2023 Apr 14;14:1155531. doi: 10.3389/fpls.2023.1155531 (PMC10140364; doi:10.3389/fpls.2023.1155531)
Supplement: Supplementary file 3 [file Table_2.xlsx]

## Sheet: Sheet1
	Tabel S2. WGBS sequencing data statistics.
	Sample name	Raw reads	Raw bases(G)	clean reads	clean bases(G)	Clean ratio(%)	Q20(%)	Q30(%)	GC(%)	BS conversion rate(%)	Mapped reads	Unique Mapping rate(%)	Duplication rate(%)	sites covgMean
	2X iaq.-1	55652869	16.7	54463879	14.85	88.92	96.57	89.98	21.66	99.729	36065980	66.22	21.47	14.28
	2X iaq.-2	60572228	18.17	59193597	16.13	88.77	96.41	89.56	21.44	99.746	37061111	62.61	22.1	13.67
	2X iaq.-3	56614008	16.98	55451283	15.13	89.1	96.68	90.23	22.15	99.739	35910250	64.76	21.01	13.98
	4X iaq.-1	61916131	18.57	60495685	16.5	88.85	96.73	90.31	22.06	99.731	40647050	67.19	20.69	16.39
	4X iaq.-2	52896357	15.87	51736285	14.08	88.72	96.47	89.73	22.28	99.743	35159979	67.96	21.79	14.19
	4X iaq.-3	62523432	18.76	61092878	16.65	88.75	96.65	90.09	22.42	99.762	40693966	66.61	20.39	16.4
