# Supplementary material for: The creation of autotetraploid provides insights into critical features of DNA methylome changes after genome doubling in water spinach (Ipomoea aquatica Forsk)
Source: Front Plant Sci. 2023 Apr 14;14:1155531. doi: 10.3389/fpls.2023.1155531 (PMC10140364; doi:10.3389/fpls.2023.1155531)
Supplement: Supplementary file 4 [file Table_3.xlsx]

## Sheet: Sheet1
	Tabel S3. Genome coverage depth statistics.
	Samples	sites num	sites covgMean	sites numCovg1	sites numCovg5	sites numCovg10
	2X iaq.-1	430565025	14.28	83.9	76.26	63.1
	2X iaq.-2	431043974	13.67	83.99	75.7	61.05
	2X iaq.-3	428664258	13.98	83.53	75.24	61.28
	4X iaq.-1	432028500	16.39	84.18	77.68	68.07
	4X iaq.-2	430447886	14.19	83.87	75.96	62.64
	4X iaq.-3	431190672	16.4	84.02	77.13	67.01
