# Supplementary material for: The creation of autotetraploid provides insights into critical features of DNA methylome changes after genome doubling in water spinach (Ipomoea aquatica Forsk)
Source: Front Plant Sci. 2023 Apr 14;14:1155531. doi: 10.3389/fpls.2023.1155531 (PMC10140364; doi:10.3389/fpls.2023.1155531)
Supplement: Supplementary file 5 [file Table_4.xlsx]

## Sheet: Sheet1
	Tabel S4. C site coverage statistics.
	Sample	C covgMean	C(Mb)	CG(Mb)	CHG(Mb)	CHH(Mb)	Mean C(%)	Mean CG(%)	Mean CHG(%)	Mean CHH(%)
	2X iaq.-1	6.6	1178.1	143.5	162.1	872.5	17.11	51.22	31.98	8.73
	2X iaq.-2	7.1	1271.6	161.6	177.2	932.9	15.4	45.89	29.7	7.4
	2X iaq.-3	6.6	1181.3	151.7	167.3	862.3	16.5	49.78	31.81	7.68
	4X iaq.-1	7.5	1340.1	164	185.1	991	17.73	53.98	34.29	8.63
	4X iaq.-2	6.5	1169.8	143.8	163.6	862.4	18.34	53.78	33.63	9.53
	4X iaq.-3	7.6	1359.1	172.1	191.4	995.6	17.32	52.9	33.91	7.98
