# Supplementary material for: The creation of autotetraploid provides insights into critical features of DNA methylome changes after genome doubling in water spinach (Ipomoea aquatica Forsk)
Source: Front Plant Sci. 2023 Apr 14;14:1155531. doi: 10.3389/fpls.2023.1155531 (PMC10140364; doi:10.3389/fpls.2023.1155531)
Supplement: Supplementary file 6 [file Table_5.xlsx]

## Sheet: Sheet1
	Table S5. Description of DMR related genes and DEGs overlapping genes.
	ID	gene description	tf family	biological process	biological process description	cellular component	cellular component description	molecular function	molecular function description	pathway id	pathway
	iaq.scaf_112.29	RecName: Full=Mechanosensitive ion channel protein 10; AltName: Full=Mechanosensitive channel of small conductance-like 10; AltName: Full=MscS-Like protein 10; Short=AtMSL10	-	GO:0055085; GO:0006810; GO:0008150; GO:0051179; GO:0051234	transmembrane transport; transport; biological_process; localization; establishment of localization	GO:0016020; GO:0005575	membrane; cellular_component			--	--
	iaq.scaf_129.1135	-	-	--	--	--	--	--	--	--	--
	iaq.scaf_129.1612	RecName: Full=Zinc transporter 3; AltName: Full=ZRT/IRT-like protein 3; Short=OsZIP3; Flags: Precursor	-	GO:0030001; GO:0055085; GO:0006810; GO:0006811; GO:0006812; GO:0008150; GO:0051179; GO:0051234	metal ion transport; transmembrane transport; transport; ion transport; cation transport; biological_process; localization; establishment of localization	GO:0016020; GO:0005575	membrane; cellular_component	GO:0046873; GO:0003674; GO:0005215; GO:0022857; GO:0008324; GO:0015075; GO:0015318; GO:0022890	metal ion transmembrane transporter activity; molecular_function; transporter activity; transmembrane transporter activity; cation transmembrane transporter activity; ion transmembrane transporter activity; inorganic molecular entity transmembrane transporter activity; inorganic cation transmembrane transporter activity	--	--
	iaq.scaf_129.1799	RecName: Full=Linoleate 13S-lipoxygenase 3-1, chloroplastic; Flags: Precursor	Lipoxygenase	GO:0055114; GO:0008152; GO:0008150	oxidation-reduction process; metabolic process; biological_process	--	--	GO:0005515; GO:0016702; GO:0046872; GO:0003674; GO:0005488; GO:0003824; GO:0016491; GO:0016701; GO:0051213; GO:0043167; GO:0043169	protein binding; oxidoreductase activity, acting on single donors with incorporation of molecular oxygen, incorporation of two atoms of oxygen; metal ion binding; molecular_function; binding; catalytic activity; oxidoreductase activity; oxidoreductase activity, acting on single donors with incorporation of molecular oxygen; dioxygenase activity; ion binding; cation binding	--	--
	iaq.scaf_14.90	RecName: Full=Probable protein phosphatase 2C 25; Short=AtPP2C25; AltName: Full=Protein phosphatase AP2C1	PP2C	--	--	--	--	GO:0003824; GO:0003674	catalytic activity; molecular_function	--	--
	iaq.scaf_17.634.9	RecName: Full=MLP-like protein 34	-	GO:0006952; GO:0009607; GO:0006950; GO:0008150; GO:0050896	defense response; response to biotic stimulus; response to stress; biological_process; response to stimulus	--	--	--	--	--	--
	iaq.scaf_194.70	RecName: Full=3-ketoacyl-CoA synthase 10; Short=KCS-10; AltName: Full=Protein FIDDLEHEAD; AltName: Full=Very long-chain fatty acid condensing enzyme 10; Short=VLCFA condensing enzyme 10	-	GO:0008152; GO:0006633; GO:0008150; GO:0006082; GO:0006629; GO:0006631; GO:0008610; GO:0009058; GO:0009987; GO:0016053; GO:0019752; GO:0032787; GO:0043436; GO:0044237; GO:0044238; GO:0044249; GO:0044255; GO:0044281; GO:0044283; GO:0046394; GO:0071704; GO:0072330; GO:1901576	metabolic process; fatty acid biosynthetic process; biological_process; organic acid metabolic process; lipid metabolic process; fatty acid metabolic process; lipid biosynthetic process; biosynthetic process; cellular process; organic acid biosynthetic process; carboxylic acid metabolic process; monocarboxylic acid metabolic process; oxoacid metabolic process; cellular metabolic process; primary …	GO:0016020; GO:0005575	membrane; cellular_component	GO:0003824; GO:0016747; GO:0003674; GO:0016740; GO:0016746	catalytic activity; transferase activity, transferring acyl groups other than amino-acyl groups; molecular_function; transferase activity; transferase activity, transferring acyl groups	--	--
	iaq.scaf_233.194	RecName: Full=RING-H2 finger protein ATL47; AltName: Full=RING-type E3 ubiquitin transferase ATL47	-	--	--	--	--	GO:0005515; GO:0008270; GO:0003674; GO:0005488; GO:0046872; GO:0043167; GO:0043169; GO:0046914	protein binding; zinc ion binding; molecular_function; binding; metal ion binding; ion binding; cation binding; transition metal ion binding	--	--
	iaq.scaf_25.359	RecName: Full=Type I inositol polyphosphate 5-phosphatase 4; Short=At5PTase4	Exo endo phos	--	--	--	--	--	--	--	--
	iaq.scaf_330.84	RecName: Full=Primary amine oxidase; AltName: Full=Amine oxidase [copper-containing]; Flags: Precursor	-	GO:0009308; GO:0055114; GO:0008152; GO:0006807; GO:0008150; GO:0071704; GO:1901564	amine metabolic process; oxidation-reduction process; metabolic process; nitrogen compound metabolic process; biological_process; organic substance metabolic process; organonitrogen compound metabolic process	--	--	GO:0005507; GO:0008131; GO:0048038; GO:0003674; GO:0005488; GO:0046872; GO:0043167; GO:0043169; GO:0046914; GO:0003824; GO:0016491; GO:0016638; GO:0016641; GO:0048037	copper ion binding; primary amine oxidase activity; quinone binding; molecular_function; binding; metal ion binding; ion binding; cation binding; transition metal ion binding; catalytic activity; oxidoreductase activity; oxidoreductase activity, acting on the CH-NH2 group of donors; oxidoreductase activity, acting on the CH-NH2 group of donors, oxygen as acceptor; cofactor binding	ath00260; ath00350; ath00360; ath00410; ath00950; ath00960; ath01100; ath01110	Glycine, serine and threonine metabolism; Tyrosine metabolism; Phenylalanine metabolism; beta-Alanine metabolism; Isoquinoline alkaloid biosynthesis; Tropane, piperidine and pyridine alkaloid biosynthesis; Metabolic pathways; Biosynthesis of secondary metabolites
	iaq.scaf_3.442	RecName: Full=Homeobox-leucine zipper protein PROTODERMAL FACTOR 2; AltName: Full=HD-ZIP protein PDF2; AltName: Full=Homeodomain transcription factor PDF2	START					GO:0008289; GO:0003677; GO:0003674; GO:0005488; GO:0003676; GO:0097159; GO:1901363	lipid binding; DNA binding; molecular_function; binding; nucleic acid binding; organic cyclic compound binding; heterocyclic compound binding	--	--
	iaq.scaf_46.162	-	-	--	--	--	--	--	--	--	--
	iaq.scaf_507.303	RecName: Full=15.4 kDa class V heat shock protein; AltName: Full=15.4 kDa heat shock protein; Short=AtHsp15.4	-	--	--	--	--	--	--	ath04141	Protein processing in endoplasmic reticulum
	iaq.scaf_51.181_iaq.scaf_51.179	RecName: Full=GDSL esterase/lipase At3g48460; AltName: Full=Extracellular lipase At3g48460; Flags: Precursor	Lipase GDSL	--	--	--	--	GO:0016788; GO:0003674; GO:0003824; GO:0016787	hydrolase activity, acting on ester bonds; molecular_function; catalytic activity; hydrolase activity	--	--
	iaq.scaf_58.53	-	Usp	GO:0006950; GO:0008150; GO:0050896	response to stress; biological_process; response to stimulus	--	--	--	--	--	--
	iaq.scaf_58.780_iaq.scaf_58.781	RecName: Full=Alcohol-forming fatty acyl-CoA reductase	NAD binding 4					GO:0080019; GO:0003674; GO:0003824; GO:0016491; GO:0016620; GO:0016903	fatty-acyl-CoA reductase (alcohol-forming) activity; molecular_function; catalytic activity; oxidoreductase activity; oxidoreductase activity, acting on the aldehyde or oxo group of donors, NAD or NADP as acceptor; oxidoreductase activity, acting on the aldehyde or oxo group of donors	--	--
	iaq.scaf_73.1472	-	-	--	--	--	--	--	--	--	--
	iaq.scaf_845.3.2	RecName: Full=Cytochrome P450 82A4; AltName: Full=Cytochrome P450 CP9	p450	GO:0055114; GO:0008152; GO:0008150	oxidation-reduction process; metabolic process; biological_process	--	--	GO:0005506; GO:0016705; GO:0020037; GO:0003674; GO:0005488; GO:0046872; GO:0043167; GO:0043169; GO:0046914; GO:0003824; GO:0016491; GO:0046906; GO:0048037; GO:0097159; GO:1901363	iron ion binding; oxidoreductase activity, acting on paired donors, with incorporation or reduction of molecular oxygen; heme binding; molecular_function; binding; metal ion binding; ion binding; cation binding; transition metal ion binding; catalytic activity; oxidoreductase activity; tetrapyrrole binding; cofactor binding; organic cyclic compound binding; heterocyclic compound binding	--	--
	iaq.scaf_90.128	RecName: Full=Auxin response factor 9	-	GO:0006355; GO:0008152; GO:0006139; GO:0006351; GO:0006725; GO:0006807; GO:0008150; GO:0009058; GO:0009059; GO:0009889; GO:0009987; GO:0010467; GO:0010468; GO:0010556; GO:0016070; GO:0018130; GO:0019219; GO:0019222; GO:0019438; GO:0031323; GO:0031326; GO:0032774; GO:0034641; GO:0034645; GO:0034654; GO:0043170; GO:0044237; GO:0044238; GO:0044249; GO:0044260; GO:0044271; GO:0046483; GO:0050789; GO:…	regulation of transcription, DNA-templated; metabolic process; nucleobase-containing compound metabolic process; transcription, DNA-templated; cellular aromatic compound metabolic process; nitrogen compound metabolic process; biological_process; biosynthetic process; macromolecule biosynthetic process; regulation of biosynthetic process; cellular process; gene expression; regulation of gene expre…	GO:0005634; GO:0005622; GO:0005575; GO:0005623; GO:0043231; GO:0043226; GO:0043227; GO:0043229; GO:0044424; GO:0044464	nucleus; intracellular; cellular_component; cell; intracellular membrane-bounded organelle; organelle; membrane-bounded organelle; intracellular organelle; intracellular part; cell part			--	--
	iaq.scaf_90.169	-	-	--	--	--	--	--	--	--	--
	iaq.scaf_940.451	RecName: Full=Putative pentatricopeptide repeat-containing protein At3g47840	-	--	--	--	--	GO:0005515; GO:0003674; GO:0005488	protein binding; molecular_function; binding	--	--
